# Supplementary material for: Breakpoint Features of Genomic Rearrangements in Neuroblastoma with Unbalanced Translocations and Chromothripsis
Source: PLoS One. 2013 Aug 26;8(8):e72182. doi: 10.1371/journal.pone.0072182 (PMC3753337; doi:10.1371/journal.pone.0072182)
Supplement: Table S6 — Statistically significant enrichment of motifs at rearrangement breakpoints. (XLS) [file pone.0072182.s016.xls]

## Sheet: Motifs
Supplementary Table 6: List of motifs potentially implicated in rearrangement formation
name	reference	pattern
Vertebrate plant topo I consensus cleavage site	Abeysinghe et al 2003	GTY
Vertebrate plant topo I consensus cleavage site	Abeysinghe et al 2003	RAT
Vertebrate plant topo I consensus cleavage site	Abeysinghe et al 2003	CAT
Vertebrate plant topo I consensus cleavage site	Abeysinghe et al 2003	CTY
Vaccinia topo I consensus cleavage site	Abeysinghe et al 2003	YCCTT
Vertebrate topo II consensus cleavage site	Abeysinghe et al 2003	RNYNNCNNGYNGKTNYNY
Drosophila topo II consensus cleavage site	Abeysinghe et al 2003	GTNWAYATTNATNNR
Heptamer recombination signal	Abeysinghe et al 2003	CACAGTG
Nonamer recombination signal	Abeysinghe et al 2003	ACAAAAACC
Immunoglobulin heavy chain class switch repeat	Abeysinghe et al 2003	GAGCT
Immunoglobulin heavy chain class switch repeat	Abeysinghe et al 2003	GGGGT
Immunoglobulin heavy chain class switch repeat	Abeysinghe et al 2003	GGGCT
Immunoglobulin heavy chain class switch repeat	Abeysinghe et al 2003	TGAGC
Immunoglobulin heavy chain class switch repeat	Abeysinghe et al 2003	TGGGG
Translin target site	Abeysinghe et al 2003	ATGCAG
Translin target site	Abeysinghe et al 2003	GCCCWSSW
Chi element	Abeysinghe et al 2003	GCTGGTGG
Human hypervariable minisatellite core sequence	Abeysinghe et al 2003	GGGCAGGANG
Human minisatellite conserved sequence chi-like element	Abeysinghe et al 2003	GCWGGWGG
Human hypervariable minisatellite core sequence	Abeysinghe et al 2003	GGAGGTGGGCAGGARG
Human hypervariable minisatellite recombination sequence	Abeysinghe et al 2003	AGAGGTGGGCAGGTGG
Mariner transposon-like element 3p-end	Abeysinghe et al 2003	GAAAATGAAGCTATTTACCCAGGA
Deletion hotspot consensus sequence	Abeysinghe et al 2003	TGRRKM
Murine MHC deletion hotspot	Abeysinghe et al 2003	CAGR
Murine parvovirus recombination hotspot	Abeysinghe et al 2003	CTWTTY
Murine MHC recombination hotspot	Abeysinghe et al 2003	CAGRCAGR
Murine LTR recombination hotspot	Abeysinghe et al 2003	TGGAAATCC
DNA polymerase alpha pause site core sequence	Abeysinghe et al 2003	ACG
DNA polymerase alpha pause site core sequence	Abeysinghe et al 2003	GAG
DNA polymerase alpha pause site core sequence	Abeysinghe et al 2003	GCS
DNA polymerase arrest site	Abeysinghe et al 2003	WGGAG
DNA polymerase alpha frameshift hotspot	Abeysinghe et al 2003	CTGGCG
DNA polymerase alpha frameshift hotspot	Abeysinghe et al 2003	TCCCCC
DNA polymerase beta frameshift hotspot	Abeysinghe et al 2003	ACCCWR
DNA polymerase beta frameshift hotspot	Abeysinghe et al 2003	TTTT
DNA polymerase alpha beta frameshift hotspot	Abeysinghe et al 2003	TGGNGT
DNA polymerase alpha beta frameshift hotspot	Abeysinghe et al 2003	ACCCCA
Topoisomerase II binding site 2	Storlazzi et al 2010	GTNWAYAYYNATNNG
Satellite III core	Storlazzi et al 2010	YMCNTACSYCCKYYTNNC
Putative triple helices	Storlazzi et al 2010	GAGAGAGAGAGA
ARS S cerevisiae	Storlazzi et al 2010	WTTTAYRTTTW
Eukaryotes replication origin sequence	Storlazzi et al 2010	WAWTTDDWWWDHWGWHMAWTT
PurI binding site	Storlazzi et al 2010	GGNNGAGGGAGARRRR
S MAR Scaffold matrix attachment regions 1	Storlazzi et al 2010	WADAWAYAWW
S MAR Scaffold matrix attachment regions 2	Storlazzi et al 2010	TWWTDTTWWW
S MAR Scaffold matrix attachment regions 3	Storlazzi et al 2010	AATATTTT
Translin binding site Minor	Storlazzi et al 2010	MTGCAGN[0-4]GCCCWSSW
R[1-20]
Y[1-20]
RY[1-10]
YR[1-10]

## Sheet: Results
Supplementary Table S6: Statistically significant enrichment of motifs at rearrangement breakpoints.
	Window around breakpoint (bps)	Motif	Consensus	# in Breakpoints	Fold enrichment	p-value
CLB-Ga	±40	-
	±250	-
CLB-Re	±40	S/MAR (Scaffold/matrix attachment regions)	TWWTDTTWWW	19	3.4	1.5e-05
	±250	-
NB1141	±40	DNA polymerase alpha frameshift hotspot	TCCCCC	5	6.3	0.01
	±250	DNA polymerase alpha frameshift hotspot	TCCCCC	13	3.4	0.001
		Murine LTR recombination hotspot	TGGAAATCC	3	30	5.7e-07
NB1142	±40	-
	±250	-
All samples	±40	-
	±250	-
Only motifs with >2-fold enrichment and p-value <0.05 are shown
